# Supplementary material for: Fluoroquinolones and Other Antibiotics Redeemed for Cystitis—A Swedish Nationwide Cohort Follow-Up Study (2006–2018)
Source: Antibiotics (Basel). 2022 Jan 28;11(2):172. doi: 10.3390/antibiotics11020172 (PMC8868163; doi:10.3390/antibiotics11020172)
Supplement: Supplementary file 1 [file antibiotics-11-00172-s001.zip]

Archive with 1 entries (1 files):
- antibiotics-1530648-supplementary.pdf
